# Supplementary material for: DNA hypomethylation at specific CG-sites within TRAK1 is linked to the neurocognitive profile in Klinefelter syndrome
Source: Mol Psychiatry. 2025 Sep 30;31(3):1409–19. doi: 10.1038/s41380-025-03254-z (PMC12916290; doi:10.1038/s41380-025-03254-z)
Supplement: Supplementary file 2 — Supplementary Table 1 [file 41380_2025_3254_MOESM2_ESM.xlsx]

## Sheet: white vs. PIQ
Module membership for "white"-module and trait significance for PIQ
Name	ModuleMembership	ModuleMembership_p	TraitSignificance	TraitSignificance_p	chr	UCSC_RefGene_Name	UCSC_RefGene_Group
cg16561743	0.504637	0.385046	0.276366	0	chrX	CXorf23	Body
cg14573817	0.458297	0.137318	0.238537	0	chr12	C12orf23	TSS1500
cg27299047	0.562694	0.0150257	0.15347	6.15347624930427e-173	chr7	MAD1L1;MAD1L1;MAD1L1	Body;Body;Body
cg08508763	0.659837	0.930786	0.57802	0	chr3	TRAK1;TRAK1	TSS1500;Body
cg13280041	0.378908	0.481455	0.32265	0	chr6	NHSL1	Body
cg23715029	0.537496	0.930459	0.506177	0	chr3	TRAK1;TRAK1	Body;TSS200
cg03168947	0.550396	0.990017	0.491524	0	chr3	TRAK1;TRAK1	Body;TSS200
cg08804892	0.652582	0.393734	0.533212	0	chr3	TRAK1;TRAK1	TSS1500;Body
cg01855070	0.567422	0.349413	0.522605	0	chr3	TRAK1;TRAK1	TSS1500;Body
cg04103532	0.436693	0.325664	0.0620946	1.52886754516859e-29	chr6	HIVEP2	5'UTR
cg17176619	0.638288	0.852385	0.339586	0	chr13	STK24	Body
cg24232083	0.459358	0.499258	0.10893	1.35755233377516e-87	chr7
cg01096199	0.551313	0.161919	0.172965	8.2798660563083e-220	chr14
cg12929678	0.580246	0.921014	0.144151	1.33351496087999e-152	chr18	CD226	TSS200
cg19994968	0.640632	0.80662	0.266136	0	chrX
cg24045357	0.582437	0.335103	0.473267	0	chr2
cg02355868	0.575395	0.90704	0.448679	0	chr16	CBFA2T3	Body
cg18234115	0.532269	0.0235766	0.153523	4.67063377796005e-173	chr1	KIF26B	Body
cg13164537	0.446484	0.583921	0.0177255	0.00128639	chr18	CD226;CD226	5'UTR;1stExon
cg03848127	0.575734	0.271363	0.0876759	2.77285843038619e-57	chr5
cg18101225	0.590499	0.900051	0.449483	0	chr4	FGFBP2	TSS200
cg14871870	0.610706	0.364612	0.280133	0	chr12	ST8SIA1	Body
cg13139986	0.446387	0.455523	0.270434	0	chr21	S100B	Body
cg00607627	0.633276	0.203115	0.424233	0	chr16	LAT;LAT;LAT;LAT	TSS200;TSS1500;TSS1500;TSS1500
cg01185345	0.594798	0.955698	0.28194	0	chr13	STK24	Body
cg03646329	0.562324	0.109049	0.212737	0	chr13	LPAR6;LPAR6;LPAR6;RB1;LPAR6	5'UTR;5'UTR;5'UTR;Body;1stExon
cg09425279	0.66957	0.161214	0.25673	0	chr16
cg01157004	0.573401	0.560427	0.316938	0	chr3
cg18975416	0.474694	0.26582	0.414366	0	chr1
cg18561976	0.511725	0.331454	0.303124	0	chr2	ICOS;ICOS	5'UTR;1stExon
cg13003311	0.439792	0.183761	0.486143	0	chr5	GPR98;GPR98	TSS1500;TSS1500
cg26091247	0.535293	0.609442	0.23332	0	chr11
cg03185794	0.718508	0.411874	0.274321	0	chr13
cg10907868	0.552014	0.636958	0.162712	2.00508807235579e-194	chr2
cg11339964	0.495336	0.0434501	0.143268	9.65131316635461e-151	chr5	FBXL7	Body
cg19184897	0.572766	0.0480601	0.142241	1.35037334753442e-148	chr12
cg10184289	0.547531	0.915595	0.213344	0	chr2	SERTAD2	5'UTR
cg19013611	0.420538	0.449934	0.00629138	0.253265	chr7	PTPRN2;PTPRN2;PTPRN2	Body;Body;Body
cg10573235	0.569594	0.556388	0.00521069	0.344041	chrX	SH2D1A;SH2D1A;SH2D1A;SH2D1A	5'UTR;1stExon;5'UTR;1stExon
cg26392367	0.399335	0.822337	0.161558	1.14033097126361e-191	chr17
cg16936289	0.728878	0.755846	0.306329	0	chr17	CRLF3	Body
cg02723617	0.450594	0.655482	0.162709	2.04144140725009e-194	chr7	CDK5;CDK5;SLC4A2	TSS1500;TSS1500;TSS1500
cg13752545	0.451694	0.0424839	0.00466599	0.39683	chr9
cg15298059	0.484133	0.677887	0.0295981	7.62148980180162e-08	chr7	PTPRN2;PTPRN2;PTPRN2	Body;Body;Body
cg25953130	0.507102	0.176383	0.196033	5.71089412180378e-283	chr10	ARID5B	Body
cg05897963	0.612494	0.430215	0.277763	0	chr19	PLEKHF1	5'UTR
cg12761472	0.588507	0.297542	0.214877	0	chr6
cg08578216	0.619696	0.318678	0.410693	0	chr8	PEBP4	Body
cg19915582	0.576347	0.260145	0.262151	0	chr19	NRTN	Body
cg11250576	0.449707	0.0219099	0.11323	1.54683203741423e-94	chr5	HSPA4	TSS1500
cg09152866	0.669023	0.677574	0.419619	0	chr6	C6orf105;C6orf105	3'UTR;3'UTR
cg05160879	0.439136	0.263925	0.266249	0	chr1
cg09696044	0.66201	0.23963	0.103169	1.01050588493908e-78	chr20	RBM38;RBM38	Body;Body
cg10578938	0.515103	0.50519	0.00567024	0.303169	chr5	CYFIP2;CYFIP2;CYFIP2	5'UTR;TSS1500;5'UTR
cg08351489	0.560217	0.614944	0.216247	0	chr11	FAT3	Body
cg08863939	0.519572	0.374531	0.0545517	3.64171996522264e-23	chr2	TLK1	5'UTR
cg07504977	0.485511	0.561494	0.188086	2.93874566390732e-260	chr10
cg27262415	0.586962	0.120844	0.276633	0	chr11	PTPRCAP	TSS200
cg27558541	0.423608	0.335932	0.109301	3.50316374200803e-88	chr1
cg24741609	0.420383	0.645996	0.0766024	4.12782340382358e-44	chr1	GLIS1	5'UTR
cg09611620	0.609134	0.221058	0.343949	0	chr3	FOXP1;FOXP1	5'UTR;5'UTR
cg05780766	0.538371	0.89644	0.225646	0	chr2	CYP27C1	3'UTR
cg21132686	0.582036	0.975648	0.206445	2.88691350047779e-314	chr20
cg17345128	0.47042	0.455211	0.242427	0	chrX
cg25740500	0.476167	0.107638	0.159741	2.25179801145343e-187	chr18	FBXO15;FBXO15	Body;Body
cg13962347	0.43096	0.0171773	0.044798	3.98888350010237e-16	chr6	LYRM4;LYRM4	Body;Body
cg02056098	0.446552	0.360883	0.23829	0	chr2	SCN9A	TSS1500
cg15344028	0.685122	0.254963	0.340461	0	chr2	ICOS;ICOS	5'UTR;1stExon
cg24195359	0.499858	0.835741	0.373988	0	chr8	ANGPT2;ANGPT2;ANGPT2;MCPH1	Body;Body;Body;Body
cg03062881	0.31555	0.503543	0.0849587	6.92703065029833e-54	chr21	PCNT	Body
cg05570258	0.473447	0.0219756	0.103414	4.34660498681844e-79	chr7	FLJ23834	Body
cg01761966	0.674061	0.318369	0.283103	0	chr6
cg26848442	0.643533	0.520665	0.116095	2.58184666790841e-99	chr18	CD226	TSS200
cg14608903	0.644055	0.718168	0.257339	0	chr10	ABLIM1;ABLIM1;ABLIM1;ABLIM1	Body;Body;TSS1500;Body
cg09970481	0.520654	0.88193	0.297911	0	chr19	CD79A;CD79A	TSS1500;TSS1500
cg07399537	0.377063	0.569794	0.161946	1.35739069228518e-192	chr16
cg00295485	0.598238	0.200519	0.398684	0	chr2	UXS1	Body
cg25212025	0.631774	0.922256	0.451445	0	chr10	PARD3	Body
cg15252509	0.582064	0.159563	0.380234	0	chr18	MALT1;MALT1	TSS1500;TSS1500
cg04398282	0.609023	0.0459539	0.301456	0	chr4	STAP1	TSS200
cg12710152	0.491972	0.392728	0.183331	3.79293703056239e-247	chr1	LCK	TSS200
cg22517356	0.510384	0.585104	0.11131	2.11015623018547e-91	chr1	TMEM88B	TSS1500
cg22518157	0.683201	0.725528	0.266604	0	chr4	ARAP2	Body
cg00594278	0.643565	0.983976	0.18599	1.95930656289288e-254	chr22	GRAP2	TSS1500
cg16602500	0.44294	0.781305	0.127193	5.60203365074156e-119	chr1	ZCCHC11;ZCCHC11;ZCCHC11	3'UTR;3'UTR;3'UTR
cg07333545	0.635693	0.715656	0.146841	2.46404098704373e-158	chr6
cg04039397	0.565317	0.879828	0.323181	0	chr3	CD96;CD96	TSS200;TSS200
cg16806041	0.559909	0.110292	0.183378	2.81793359584514e-247	chr3	FHIT;FHIT	Body;Body
cg05787209	0.342236	0.174637	0.0530928	5.01884340071754e-22	chr16	STX1B	TSS1500
cg04599946	0.443375	0.0281164	0.210235	0	chr16	IRF8	5'UTR
cg09395195	0.639746	0.099923	0.18635	1.98000924367909e-255	chr17	EVI2A;EVI2A;NF1;NF1	Body;Body;Body;Body
cg16705546	0.59823	0.164774	0.216501	0	chr16	IRF8	Body
cg00684790	0.501962	0.932328	0.113433	7.16243937346283e-95	chr16	PRR25	TSS1500
cg24494617	0.558486	0.28389	0.378902	0	chr8	PEBP4	Body
cg12308054	0.398223	0.000502393	0.187922	8.47116777364754e-260	chr5	HSPA4	TSS1500
cg06703222	0.516602	0.542969	0.36756	0	chr16	NFAT5;NFAT5;NFAT5;NFAT5;NFAT5	TSS1500;TSS1500;TSS1500;TSS1500;TSS1500
cg05135521	0.652179	0.182616	0.377187	0	chr2	RBMS1;RBMS1	Body;Body
cg01211283	0.609213	0.362715	0.33122	0	chr8	PEBP4	Body
cg23309670	0.499503	0.36061	0.108294	1.37072215892518e-86	chr6	CPNE5	Body
cg19692929	0.582464	0.406081	0.237941	0	chr14
cg26853787	0.582803	0.0968688	0.279772	0	chr2
cg17086398	0.393255	0.60869	0.329543	0	chr1	SERINC2	Body
cg04293307	0.533012	0.328745	0.163359	5.5939949008979e-196	chr17	AXIN2	Body
cg09423126	0.676701	0.58657	0.369665	0	chr8	PEBP4	Body
cg03631459	0.351572	0.970445	0.2555	0	chr10
cg03092607	0.322563	0.150701	0.19988	2.48808721291716e-294	chr2	FAHD2A;FAHD2A	5'UTR;1stExon
cg26140802	0.740589	0.101971	0.262798	0	chr8
cg10164393	0.722819	0.116484	0.231664	0	chr6
cg11735008	0.515095	0.189378	0.0830608	1.4120574047195e-51	chr1	HIVEP3;HIVEP3	5'UTR;5'UTR
cg14541801	0.500832	0.794037	0.342933	0	chr5
cg18883951	0.449822	0.578183	0.0898689	4.18978214224433e-60	chr12	SCNN1A	TSS200
cg01598596	0.440802	0.622247	0.275155	0	chr3	BCL6	TSS1500
cg10816760	0.743782	0.0210662	0.218348	0	chr6	LOC153910;LOC153910	Body;Body
cg19307545	0.672848	0.97368	0.2885	0	chr10	PARD3	Body
cg12999267	0.608443	0.017371	0.214517	0	chr12
cg20631180	0.480155	0.794959	0.330477	0	chr19	MAST3	TSS1500
cg19825589	0.547709	0.336784	0.297818	0	chr19	CD79A;CD79A	TSS1500;TSS1500
cg08340482	0.501681	0.488913	0.0464393	3.24466732358151e-17	chr19	PTH2	TSS1500
cg01916066	0.447996	0.251755	0.183568	8.57164771212482e-248	chrX	KLHL13;KLHL13;KLHL13;KLHL13;KLHL13;KLHL13	3'UTR;3'UTR;3'UTR;3'UTR;3'UTR;3'UTR
cg10538151	0.450328	0.804717	0.117586	7.55012079802141e-102	chr9	GRIN1;GRIN1;GRIN1	TSS1500;TSS1500;TSS1500
cg08549335	0.520318	0.434201	0.246291	0	chr7	ZNRF2	Body
cg11608646	0.336225	0.988794	0.195198	1.55122616024284e-280	chr10
cg05655806	0.676314	0.350783	0.301608	0	chr3	CD96;CD96	TSS200;TSS200
cg01083549	0.443257	0.196515	0.0318399	7.32785052453711e-09	chr16	ACSF3;ACSF3;ACSF3	Body;Body;Body
cg16231923	0.512848	0.299915	0.25566	0	chr15	NPTN;NPTN;NPTN;NPTN	Body;Body;Body;Body
cg14711743	0.562038	0.935921	0.110226	1.17067439875913e-89	chr5	SERINC5	Body
cg13642872	0.561382	0.480654	0.270878	0	chr15	ACSBG1	TSS1500
cg06051311	0.528651	0.0406511	0.141728	1.57395328567324e-147	chr6	TRIM15;TRIM15	5'UTR;1stExon
cg19441992	0.391551	0.877742	0.355145	0	chr2
cg09727148	0.582766	0.643888	0.210461	0	chr21	UMODL1;UMODL1	3'UTR;3'UTR
cg04588336	0.448973	0.566581	0.139028	5.51245947123536e-142	chr11	WNT11	Body

## Sheet: darkseagreen4 vs. TMT-A
Module membership for "darkseagreen4"-module and trait significance for TMT-A
Name	ModuleMembership	ModuleMembership_p	TraitSignificance	TraitSignificance_p	chr	UCSC_RefGene_Name	UCSC_RefGene_Group
cg07156563	0.494824	0.993443	0.243847	0	chrX	CITED1;CITED1;CITED1;CITED1	TSS1500;5'UTR;5'UTR;TSS1500
cg02942766	0.4401	0.00973125	0.260441	0	chr2
cg04167532	0.561166	0.736368	0.0546819	2.87186606838916e-23	chrX	NGFRAP1;NGFRAP1;NGFRAP1	TSS1500;5'UTR;5'UTR
cg14079463	0.827261	0.157677	0.451845	0	chr6	C6orf174	Body
cg26899005	0.514989	0.790329	0.100949	1.96619160952264e-75	chrX	HCFC1	3'UTR
cg20390711	0.770141	0.0866993	0.325531	0	chr6	C6orf174	Body
cg01993818	0.818681	0.412152	0.153511	4.97799318987697e-173	chr14	NPAS3;NPAS3;NPAS3;NPAS3	3'UTR;3'UTR;3'UTR;3'UTR
cg17459219	0.498138	0.436314	0.0610716	1.25060022192886e-28	chr8	VDAC3;VDAC3	TSS1500;TSS1500
cg25144111	0.531317	0.848807	0.48707	0	chr6	C6orf174	Body
cg23457166	0.643346	0.294504	0.30162	0	chr6	C6orf174	Body
cg04580344	0.81468	0.0617319	0.438884	0	chr6	C6orf174	Body
cg03122264	0.637546	0.184959	0.292655	0	chr6	C6orf174	Body
cg19567689	0.471192	0.235054	0.255518	0	chr14
cg15089111	0.757432	0.196055	0.126409	1.57809827044458e-117	chr14	NPAS3;NPAS3;NPAS3;NPAS3	Body;Body;Body;Body
cg12726190	0.491674	0.113229	0.145079	1.44157594867164e-154	chr4
cg25831071	0.467054	0.030538	0.174687	3.11133109658533e-224	chr11
cg12258811	0.470444	0.782556	0.0579516	6.13745078624258e-26	chr1	PER3	TSS200
cg03552103	0.632362	0.523244	0.180938	1.09373145260212e-240	chr2	SEPT10;SEPT10;ANKRD57	TSS1500;TSS1500;1stExon
cg06741112	0.395948	0.0064836	0.248522	0	chr14
cg06574716	0.525006	0.205894	0.111414	1.42980724229836e-91	chr19	ZNF283	TSS1500
cg20687414	0.595445	0.593119	0.11288	5.83817444720904e-94	chr3	MIR138-1	Body
cg09819656	0.71997	0.174442	0.276154	0	chr14	NPAS3;NPAS3;NPAS3;NPAS3	Body;Body;Body;Body
cg13520532	0.631493	0.963536	0.0794751	2.34322226461178e-47	chr10	LOC619207	Body
cg09395732	0.411541	0.372008	0.102074	4.32850016385295e-77	chr3	SLC6A11	TSS1500
cg14917571	0.534544	0.288295	0.359036	0	chrX	TBX22;TBX22	TSS1500;TSS1500
cg06951626	0.439728	0.552576	0.101531	2.73962173541774e-76	chr12
cg02249657	0.642175	0.558699	0.235732	0	chr5	PCDHGA4;PCDHGC3;PCDHGA12;PCDHGA11;PCDHGA11;PCDHGA9;PCDHGA1;PCDHGB1;PCDHGB6;PCDHGB3;PCDHGB7;PCDHGA6;PCDHGA8;PCDHGA10;PCDHGA5;PCDHGB4;PCDHGC4;PCDHGA3;PCDHGA2;PCDHGA7;PCDHGB2;PCDHGC5;PCDHGB5;PCDHGC3	Body;Body;Body;Body;Body;Body;Body;Body;Body;Body;Body;Body;Body;Body;Body;Body;Body;Body;Body;Body;Body;Body;Body;Body
cg22992730	0.555347	0.652702	0.0583141	3.03735128082116e-26	chr19
cg08495239	0.658639	0.366575	0.0892803	2.43305706779268e-59	chr10	LOC619207	Body
cg01760090	0.43285	0.0783227	0.0988202	2.38930147815622e-72	chr8

## Sheet: paleturquoise vs. WAIS-BD
Module membership for "paleturquoise"-module and trait significance for WAIS-BD
Name	ModuleMembership	ModuleMembership_p	TraitSignificance	TraitSignificance_p	chr	UCSC_RefGene_Name	UCSC_RefGene_Group
cg07897414	0.46373	0.612938	0.198936	1.6045193641557e-291	chrX	KLHL4;KLHL4;KLHL4;KLHL4	1stExon;1stExon;5'UTR;5'UTR
cg02826525	0.533999	0.935811	0.292783	0	chr2	LOC375196;LOC100271715	Body;Body
cg04983977	0.518905	0.489401	0.041927	2.59994200690985e-14	chr1	GPR25	TSS200
cg18727936	0.571364	0.556522	0.0935689	5.05415774531703e-65	chr10	VENTX	TSS1500
cg27252970	0.507417	0.328419	0.280912	0	chr2	SPEG	Body
cg21923770	0.519469	0.00623372	0.0133608	0.0152544	chr17	TUSC5;TUSC5	1stExon;5'UTR
cg23845574	0.596557	0.553935	0.166826	2.05888944915053e-204	chr10	VENTX	TSS200
cg14916924	0.612726	0.14375	0.242536	0	chr9	LMX1B	Body
cg07370771	0.640385	0.34518	0.284525	0	chr10	VENTX	TSS1500
cg10973146	0.596314	0.239534	0.165338	9.03171563824354e-201	chr14	C14orf73	Body
cg19092981	0.724747	0.370993	0.165644	1.62358511033523e-201	chr22	TBX1;TBX1;TBX1	Body;Body;Body
cg15681462	0.650838	0.0455251	0.15165	7.32247274163801e-169	chr19	IL11	Body
cg11841522	0.616213	0.014481	0.339606	0	chr2	SPEG	Body
cg15701111	0.551518	0.408433	0.259564	0	chr12	KRT81	TSS200
cg12001634	0.550705	0.858225	0.0206484	0.00017689	chr4
cg11245681	0.495051	0.450057	0.00706261	0.199665	chr5
cg06599908	0.404702	0.0258966	0.109357	2.85517345932542e-88	chr19	TTYH1;TTYH1	Body;Body
cg10503232	0.673216	0.828922	0.283704	0	chr11	KCNQ1DN	Body
cg03923438	0.575271	0.00763443	0.203713	6.94175000688096e-306	chr16	MT1A	Body
cg23573129	0.765385	0.783739	0.19707	5.21511701580582e-286	chr22	TBX1;TBX1;TBX1	Body;Body;Body
cg24345184	0.819762	0.173219	0.266757	0	chr22	TBX1;TBX1;TBX1	Body;Body;Body
cg13661109	0.558012	0.413018	0.190331	1.43326404502276e-266	chr9	LMX1B	Body
cg22970003	0.599449	0.17003	0.373991	0	chr7	PTPRN2;PTPRN2;PTPRN2	Body;Body;Body
cg14995274	0.553011	0.115873	0.26837	0	chr1	ESPNP	Body
cg05298458	0.517827	0.46872	0.0442121	9.56204641620573e-16	chr22	TBX1;TBX1;TBX1	Body;Body;Body
cg24696183	0.7249	0.989675	0.16388	3.11325569684331e-197	chr11	KCNQ1DN	Body
cg04679902	0.713688	0.227675	0.174237	4.49009740047043e-223	chr22	TBX1;TBX1;TBX1	Body;Body;Body
cg02207686	0.580465	0.716699	0.132491	5.12394835078767e-129	chr10	VENTX	1stExon
cg25783352	0.514927	0.0166658	0.12994	3.94563197311774e-124	chr11	CALCA;CALCA;CALCA	5'UTR;5'UTR;5'UTR
cg23299919	0.577529	0.602737	0.286177	0	chr7	PTPRN2;PTPRN2;PTPRN2	Body;Body;Body
cg16620608	0.616656	0.710683	0.200391	7.40213725697785e-296	chr7	MOGAT3	Body
cg17868694	0.632444	0.983425	0.269739	0	chr7	MOGAT3	Body
cg24116779	0.528117	0.936903	0.244582	0	chr7	MOGAT3	Body
cg07017737	0.651447	0.032175	0.35187	0	chr1	ESPN	Body
cg12099459	0.561131	0.0856598	0.406408	0	chr1
cg12231340	0.62868	0.0740296	0.150207	1.15246039814492e-165	chr12	KRT81	1stExon
cg18131810	0.312601	0.0467519	0.205435	3.72364513068579e-311	chr2	SPEG	Body
cg10047755	0.76849	0.172271	0.20792	7.67244422739789e-319	chr22	TBX1;TBX1;TBX1	Body;Body;Body
cg02647408	0.627407	0.169037	0.273274	0	chr11	GRM5;GRM5	3'UTR;3'UTR
cg17338254	0.712187	0.765062	0.222726	0	chr22	TBX1;TBX1;TBX1	Body;Body;Body
cg07658771	0.359803	0.850855	0.236419	0	chr4	CCDC149	TSS1500
cg25257671	0.497475	0.469977	0.134499	6.23974601113837e-133	chr22
cg05365033	0.697013	0.0416295	0.243151	0	chr19	CRTC1;CRTC1	3'UTR;3'UTR
cg23164850	0.454007	0.718115	0.246485	0	chr17	FSCN2;FSCN2	TSS200;TSS200
cg00538147	0.553677	0.847123	0.130313	7.73419754195997e-125	chr10
cg27576576	0.596073	0.595989	0.0904094	8.24467937656984e-61	chr7
cg20787146	0.522124	0.566671	0.202286	1.48081968567333e-301	chr11	KLHL35	TSS1500
cg19334350	0.685059	0.106707	0.265359	0	chr7	PTPRN2;PTPRN2;PTPRN2	Body;Body;Body
cg10638827	0.602573	0.143852	0.136241	2.23714877462572e-136	chr16	MT1M	TSS1500
cg15190383	0.617264	0.0350051	0.245035	0	chr19	CRTC1;CRTC1	3'UTR;3'UTR
cg05404005	0.531442	0.189089	0.132467	5.71949548971178e-129	chr11
cg06148812	0.601772	0.211439	0.279646	0	chr22	TBX1;TBX1;TBX1	5'UTR;5'UTR;5'UTR
cg07833467	0.493919	0.0733198	0.100268	1.93606370978615e-74	chr22	KLHDC7B;KLHDC7B	5'UTR;1stExon
cg26385222	0.621412	0.0160633	0.25587	0	chr7	TMEM176B;TMEM176B;TMEM176A;TMEM176B;TMEM176B;TMEM176B	TSS1500;5'UTR;TSS1500;5'UTR;5'UTR;5'UTR
cg00876757	0.365379	0.939893	0.286714	0	chr16
cg26778345	0.61754	0.127269	0.271839	0	chr16	ABAT;ABAT	5'UTR;TSS1500
cg26077229	0.460621	0.697762	0.337228	0	chr16	KREMEN2;PAQR4;KREMEN2	Body;TSS1500;Body
cg00760562	0.67293	0.407379	0.223046	0	chr3	OSTalpha	TSS1500
cg04399085	0.352505	0.525062	0.00473651	0.389733	chr16	COX4NB;COX4I1;COX4NB	Body;TSS1500;Body
cg26940100	0.589563	0.0560848	0.191165	6.16778305885859e-269	chr1	OBSCN;OBSCN	TSS200;TSS200
cg00681735	0.43174	0.785727	0.399646	0	chr9	KCNT1	Body
cg14219918	0.510809	0.295618	0.156992	5.69512404418792e-181	chr9	NR5A1	Body
cg09411356	0.544378	0.03816	0.250443	0	chr1	OBSCN;OBSCN	TSS200;TSS200
cg05017199	0.614241	0.00211862	0.296132	0	chr7	TMEM176B;TMEM176B;TMEM176A;TMEM176B;TMEM176B;TMEM176B	TSS1500;5'UTR;TSS1500;5'UTR;5'UTR;5'UTR
cg19721065	0.625009	0.133973	0.151906	1.97098547018272e-169	chr12	RASAL1	Body
cg18556455	0.58113	0.00780931	0.188487	2.22340934198592e-261	chr2
cg04177826	0.581624	0.0610379	0.228246	0	chr22	KLHDC7B	TSS1500
cg01881182	0.54919	0.297266	0.27067	0	chr16	ABAT;ABAT	5'UTR;TSS1500
cg13957413	0.613727	0.0198328	0.277411	0	chr15
cg26382586	0.560612	0.00618322	0.17026	5.92792031506705e-213	chr2	ARHGEF4;ARHGEF4	Body;Body
cg24892948	0.60507	0.923044	0.117748	3.97379304422153e-102	chr19	DMKN;DMKN;DMKN;DMKN;DMKN;DMKN	TSS1500;Body;Body;TSS1500;Body;Body
cg04247717	0.607401	0.0177013	0.247416	0	chr2	ARHGEF4;ARHGEF4	Body;Body
cg07252200	0.424447	0.433128	0.11241	3.42642588403423e-93	chr10
cg07140497	0.532428	0.0533901	0.0725219	1.04904801788769e-39	chr12	RASAL1	Body
cg00426822	0.474675	0.0622795	0.246751	0	chr1	MACF1	TSS1500
cg18919720	0.572838	0.630856	0.232619	0	chr17	FSCN2;FSCN2	TSS200;TSS200
cg20794334	0.591455	0.00160764	0.207276	7.71285682096512e-317	chr2	ARHGEF4;ARHGEF4	Body;Body
cg09926178	0.391328	0.528815	0.140655	2.5943668727139e-145	chr1	ACTA1	5'UTR
cg16447311	0.626614	0.33235	0.0935388	5.55131555756987e-65	chr6
cg25722727	0.519449	0.404431	0.189504	3.09090891636876e-264	chr10
cg16987638	0.624376	0.0359011	0.269213	0	chr6
cg21051964	0.553534	0.24812	0.238619	0	chr12	B4GALNT1	Body
cg16026813	0.409773	0.904708	0.284394	0	chr10	BTRC;BTRC	Body;Body
cg27219841	0.323369	0.826275	0.165743	9.29296944559642e-202	chr16	CCDC64B	Body
cg25169679	0.328989	0.20362	0.0324095	3.93846307324304e-09	chr11
cg16586594	0.5884	0.273039	0.270951	0	chr16	ABAT;ABAT	5'UTR;TSS1500
cg24517467	0.693799	0.0180425	0.266625	0	chr7
cg01395127	0.582557	0.285015	0.234236	0	chr6
cg07600533	0.454701	0.152886	0.126555	8.50386297268146e-118	chr22	KLHDC7B	TSS1500
cg00220102	0.601416	0.378084	0.279265	0	chr16	ABAT;ABAT	5'UTR;TSS200
cg10210806	0.587634	0.481055	0.230814	0	chr1	ESPN	Body
cg18417245	0.450748	0.752013	0.201045	8.12176951376205e-298	chr5	PCDHB11	TSS200
cg12880300	0.541885	0.442689	0.052727	9.58326161731789e-22	chr10
cg02601489	0.293407	0.681497	0.0457971	8.75192747918628e-17	chr8	TDH	Body
cg03549563	0.520836	0.115296	0.306077	0	chr20
cg14991769	0.498976	0.00654873	0.193912	8.25789708376726e-277	chr7	TMEM176B;TMEM176B;TMEM176A;TMEM176B;TMEM176B;TMEM176B	TSS1500;5'UTR;TSS1500;5'UTR;5'UTR;5'UTR
cg00202454	0.300031	0.958605	0.0267955	1.13509328162528e-06	chr15	PLA2G4D	Body
cg08310581	0.653954	0.123171	0.274223	0	chr2	ARHGEF4;ARHGEF4	Body;Body
cg08834902	0.616818	0.366862	0.241728	0	chr16	ABAT;ABAT	5'UTR;TSS200
cg24127414	0.402425	0.870467	0.255692	0	chr5	PCDHB11	1stExon
cg14468236	0.479107	0.316774	0.319429	0	chr4
cg11360755	0.466994	0.299926	0.349678	0	chr5	SLC9A3	Body
cg22249529	0.540851	0.0637803	0.238611	0	chr22	KLHDC7B	TSS1500
cg05620923	0.607716	0.294449	0.280208	0	chr19	APC2	Body
cg08241330	0.567267	0.544846	0.210547	0	chr16	ABAT;ABAT	5'UTR;TSS200
cg04202736	0.370576	0.656554	0.198393	6.53565409987318e-290	chr15	PLA2G4D	Body

## Sheet: skyblue3 vs. WAIS-BD
Module membership for "skyblue3"-module and trait significance for WAIS-BD
Name	ModuleMembership	ModuleMembership_p	TraitSignificance	TraitSignificance_p	chr	UCSC_RefGene_Name	UCSC_RefGene_Group
cg15586998	0.463469	0.129131	0.0982776	1.42567683736406e-71	chrX	NXT2;NXT2	5'UTR;1stExon
cg23934295	0.5648	0.357023	0.0597201	1.90492482976231e-27	chr14	FLRT2	TSS1500
cg16332065	0.664058	0.572913	0.206454	2.69901242438524e-314	chr4	GABRG1	TSS200
cg16091553	0.583115	0.447556	0.125921	1.24600393144638e-116	chr4	GABRG1	TSS200
cg18931873	0.436751	0.125186	0.072071	3.1101706337281e-39	chrX
cg14476700	0.582422	0.575323	0.214449	0	chr4	GABRG1	TSS200
cg22324939	0.615208	0.584794	0.15999	5.84187130010396e-188	chr4	GABRG1	TSS1500
cg04048634	0.600253	0.580865	0.27936	0	chr4	GABRG1;GABRG1	5'UTR;1stExon
cg23691961	0.573559	0.337395	0.0861391	2.38666114064581e-55	chr4	GABRG1	TSS1500
cg19730268	0.613607	0.628597	0.22449	0	chr14
cg16166968	0.649921	0.240072	0.122584	1.37631290495674e-110	chr1	ADAM30;ADAM30	1stExon;5'UTR
cg09457131	0.602778	0.973124	0.347361	0	chr5
cg22065124	0.578326	0.0557956	0.212788	0	chr13	KLF5	Body
cg12575438	0.429298	0.567386	0.0165025	0.00272767	chr10	MGMT	TSS1500
cg02154252	0.372012	0.176934	0.251292	0	chr1	ELTD1	TSS200
cg13266496	0.643338	0.45533	0.352835	0	chr6	DDO;DDO	Body;Body
cg20065441	0.449837	0.676632	0.0868692	2.90303140718346e-56	chrX
cg06188367	0.424631	0.899955	0.317268	0	chr10
cg10239860	0.483807	0.468944	0.271994	0	chr1
cg18789929	0.745723	0.9427	0.269727	0	chr11
cg24969520	0.444823	0.967017	0.318295	0	chr10
cg12635602	0.764256	0.972679	0.275644	0	chr11
cg11204974	0.401208	0.721003	0.20222	2.34316863309793e-301	chr14
cg19484305	0.47081	0.239418	0.254922	0	chr11
cg03354508	0.626634	0.542194	0.096494	4.71152813187079e-69	chr6
cg09546802	0.606069	0.690332	0.244756	0	chr5	PRELID2;PRELID2;PRELID2	TSS1500;TSS1500;TSS1500
cg03444077	0.496892	0.822203	0.313072	0	chr10
cg08516817	0.480768	0.270876	0.194882	1.28529446570229e-279	chr3	WDR52;WDR52	TSS1500;TSS1500
cg19196401	0.590113	0.884373	0.326216	0	chr6	DDO;DDO	Body;Body
cg03131724	0.757957	0.571856	0.289258	0	chr11
cg00083206	0.585854	0.724206	0.314206	0	chr6	DDO;DDO	Body;Body
cg04696059	0.374893	0.00522996	0.245251	0	chrX	LANCL3;LANCL3	Body;Body
cg14774755	0.330525	0.838948	0.0762225	1.08654737407609e-43	chr8	PRDM14	Body
cg11609571	0.557118	0.101053	0.156618	4.15733170061975e-180	chr5	PRELID2;PRELID2;PRELID2	TSS1500;TSS1500;TSS1500
cg01119278	0.543631	0.672277	0.324495	0	chr6	DDO;DDO	Body;Body
cg15602054	0.519245	0.0919246	0.331112	0	chr2
cg21551271	0.357037	0.836332	0.194206	1.16344327195058e-277	chr16
cg09614479	0.615759	0.0710446	0.294317	0	chr10
cg26046772	0.563868	0.37099	0.300905	0	chr7
cg19761110	0.372262	0.205132	0.0243731	9.57577411866466e-06	chr2	AGAP1;AGAP1	Body;Body
cg11218842	0.591871	0.0754965	0.171249	1.90274720949989e-215	chr10	UCN3	TSS200
cg25619440	0.586967	0.595133	0.300985	0	chr2
cg20112159	0.494995	0.683073	0.182751	1.42214221726736e-245	chr12	PTPRQ	Body
cg17598339	0.584162	0.596918	0.309903	0	chr2
cg06813382	0.63837	0.0161178	0.281634	0	chr10
cg01268571	0.639784	0.480451	0.262827	0	chr2
cg15981851	0.391846	0.242542	0.124258	1.34111158512116e-113	chr2	AGAP1;AGAP1	Body;Body
cg02244583	0.464748	0.0117366	0.232777	0	chr2	AGAP1;AGAP1	Body;Body
cg23131777	0.593281	0.207845	0.0260222	2.28821173972467e-06	chr1	ADAM30	1stExon
cg17158564	0.559671	0.189762	0.15636	1.62655933867597e-179	chr10	UCN3	TSS200
cg06940110	0.618167	0.612296	0.173775	6.9499633428652e-222	chr2
cg03279522	0.477014	0.00404679	0.19589	1.48819077521862e-282	chr2	AGAP1;AGAP1	Body;Body
cg22306238	0.549271	0.73844	0.203486	3.41619604853257e-305	chr7
cg11647108	0.620081	0.0429649	0.246162	0	chr10
cg24836607	0.515251	0.423384	0.116301	1.15629827149216e-99	chr7	ASZ1;ASZ1	TSS200;TSS200
cg09933458	0.305235	0.697469	0.165776	7.70550740702491e-202	chr13
cg10775231	0.574771	0.06714	0.249917	0	chr10
cg06259025	0.547347	0.590412	0.101964	6.28425486851663e-77	chr13	THSD1P	TSS1500
cg24213669	0.610862	0.764981	0.178774	6.38383733228292e-235	chr2
cg12428514	0.582145	0.135057	0.25694	0	chr10	UCN3;UCN3	1stExon;5'UTR
cg03494825	0.50523	0.66564	0.0570389	3.5377549951271e-25	chr8
cg05090759	0.605701	0.589647	0.277732	0	chr2	SLC38A11	TSS200
cg03288922	0.634185	0.670576	0.362966	0	chr2
cg22762992	0.494795	0.590641	0.243996	0	chr2
cg12301695	0.561483	0.714951	0.198532	2.53610491111455e-290	chr2	SLC38A11	TSS200
cg06993512	0.484188	0.184679	0.26406	0	chr5	GLRA1;GLRA1	TSS1500;TSS1500
cg08829299	0.391338	0.553185	0.248757	0	chr11	ATHL1	TSS1500
cg24524379	0.48106	0.753865	0.359429	0	chr3	LRRC2;LRRC2	5'UTR;5'UTR
cg18848419	0.480913	0.695631	0.160422	5.60282832991459e-189	chr18	CHMP1B;GNAL;GNAL;GNAL	TSS1500;Body;Body;Body
cg18727742	0.390486	0.645417	0.26958	0	chr11	ATHL1	TSS1500
cg07045469	0.642517	0.92778	0.13542	9.52250777273179e-135	chr7	ABCA13	Body
cg19049152	0.453305	0.877706	0.0502077	7.31287212028255e-20	chr13	THSD1P	TSS1500
cg26664752	0.475049	0.312864	0.19879	4.36296692730764e-291	chr11
cg07703976	0.678481	0.412685	0.15416	1.6970543110481e-174	chr7	ABCA13	Body
cg04362989	0.619101	0.17044	0.286642	0	chr2
cg02755938	0.513556	0.645995	0.257284	0	chr18	CHMP1B;GNAL;GNAL;GNAL	TSS1500;Body;Body;Body

## Sheet: lightcyan vs. WAIS-BD
Module membership for "lightcyan"-module and trait significance for WAIS-BD
Name	ModuleMembership	ModuleMembership_p	TraitSignificance	TraitSignificance_p	chr	UCSC_RefGene_Name	UCSC_RefGene_Group
cg10950297	0.505051	0.0552705	0.123105	1.60419876821854e-111	chrX	EFNB1;EFNB1	5'UTR;1stExon
cg24090339	0.54065	0.0243541	0.144592	1.55795758267561e-153	chrX
cg16678835	0.427624	0.496043	0.0287331	1.80193905638517e-07	chrX	NGFRAP1;NGFRAP1;NGFRAP1;NGFRAP1	5'UTR;5'UTR;5'UTR;1stExon
cg02336608	0.450343	0.165424	0.187145	1.2325373419311e-257	chrX
cg23530721	0.488172	0.239642	0.0392842	9.58580390700675e-13	chrX	SAT1;SAT1	TSS1500;TSS1500
cg14151795	0.343206	0.0453342	0.0658856	4.68401654454361e-33	chrX	RBMXL3;LRCH2	1stExon;Body
cg23897336	0.332926	0.879667	0.20369	8.15950559427374e-306	chrX	SLITRK2;SLITRK2;SLITRK2;SLITRK2	5'UTR;5'UTR;5'UTR;5'UTR
cg20481312	0.610558	2.83496393301277e-06	0.242296	0	chr15
cg01401534	0.676074	7.40982220247386e-06	0.136382	1.17324297070245e-136	chr6	C6orf201;C6orf146;C6orf146	TSS200;5'UTR;1stExon
cg02104434	0.412329	0.0173525	0.258041	0	chr1	LOC148824;OR2C3	TSS1500;3'UTR
cg00688681	0.520539	0.184092	0.127613	9.28978265367046e-120	chrX
cg24025550	0.74278	9.3563983041885e-07	0.307343	0	chr15
cg10424681	0.710119	1.44888709358157e-05	0.18499	1.11258855545656e-251	chr6	C6orf201;C6orf146;C6orf146	TSS200;5'UTR;1stExon
cg18206867	0.602094	0.0111242	0.174586	5.65629397395328e-224	chr2	B3GNT2	TSS1500
cg14510926	0.433273	0.144978	0.0284684	2.33347764305726e-07	chr2
cg06644124	0.400113	0.141783	0.200504	3.40628572510164e-296	chr1	ZNF281;ZNF281	1stExon;5'UTR
cg01337545	0.365066	0.407224	0.0127734	0.0203626	chrX	ARSD;ARSD	TSS200;TSS200
cg17277199	0.599077	0.0118083	0.244939	0	chr2	C2orf84	TSS200
cg16824477	0.630926	0.000924379	0.046601	2.52171163637878e-17	chr17
cg18587476	0.603953	0.0374252	0.143836	6.15614880513188e-152	chr2	C2orf84	TSS200
cg03292743	0.550431	0.00161038	0.252838	0	chr2	C2orf81	Body
cg18026225	0.702398	0.0350521	0.278616	0	chr17	PLCD3	Body
cg16122072	0.625877	6.78360135033197e-05	0.142655	1.84588878815344e-149	chr17	BHLHA9	TSS200
cg00940977	0.593925	0.0271661	0.297734	0	chr2
cg05812269	0.504236	0.00252233	0.156977	6.15540249103069e-181	chr18	RIOK3;RIOK3	1stExon;5'UTR
cg01343041	0.566777	0.00860466	0.270825	0	chr2	C2orf84	TSS200
cg13641043	0.707761	0.000787077	0.218573	0	chr17	PLCD3	Body
cg06554760	0.500801	0.398402	0.147466	1.10286585535227e-159	chrX	IKBKG;G6PD;G6PD;IKBKG;IKBKG;IKBKG	TSS1500;5'UTR;TSS200;TSS1500;Body;TSS1500
cg16609957	0.659036	0.00130157	0.195138	2.30889479511327e-280	chr5	SHROOM1;SHROOM1	5'UTR;1stExon
cg27053299	0.5067	0.437687	0.114439	1.54593004483285e-96	chr13	CLYBL	3'UTR
cg04391540	0.590351	0.00179097	0.116838	1.42421260788078e-100	chr19	ZNF541	Body
cg14434213	0.350271	0.00124458	0.128432	2.74316560604762e-121	chr8
cg20912272	0.601785	0.0687995	0.163461	3.1950241657926e-196	chr3
cg03523119	0.42523	0.252437	0.162381	1.24204511391663e-193	chrX	CHM;CHM	TSS1500;TSS1500
cg00646140	0.358482	0.356238	0.116607	3.50979635557793e-100	chrX	ARSD;ARSD	TSS200;TSS200
cg23700125	0.361301	0.215417	0.0670524	3.5281419684058e-34	chr8	FBXO43;FBXO43;FBXO43;FBXO43	1stExon;5'UTR;1stExon;5'UTR
cg19544707	0.508977	0.00187098	0.248011	0	chr14
cg21820656	0.607036	9.34545756418475e-06	0.204634	1.06939798833463e-308	chr15
cg08889009	0.670547	5.95155324016727e-05	0.24907	0	chr15
cg00536080	0.704604	0.046955	0.154181	1.52199746190351e-174	chr19	CACNA1A;CACNA1A	Body;Body
cg13749379	0.545925	0.0082516	0.087715	2.47357831577382e-57	chr17	SOST	Body
cg11589932	0.641114	1.46519092506129e-05	0.135543	5.44492063561565e-135	chr17	BHLHA9	TSS200
cg13180375	0.392762	0.00564236	0.326511	0	chr8	PPP3CC	TSS1500
cg00381541	0.557856	0.00522096	0.0155041	0.00486947	chr17
cg11478051	0.60166	0.0196	0.228373	0	chr1	ZNF648	Body
cg04889688	0.707578	0.0130319	0.257207	0	chr10
cg22727641	0.401142	0.187794	0.0850159	5.89127806674279e-54	chr8	FBXO43;FBXO43;FBXO43;FBXO43	1stExon;5'UTR;1stExon;5'UTR
cg17093267	0.400672	0.135336	0.194972	7.0189146865413e-280	chr10	XPNPEP1;XPNPEP1;XPNPEP1	TSS1500;TSS1500;TSS1500
cg16426293	0.646691	0.00167281	0.105489	3.09591292848913e-82	chr17
cg14540387	0.618755	8.32043380983363e-05	0.240968	0	chr15	BCL2L10	Body
cg16512895	0.616717	0.00774184	0.125944	1.13146347660844e-116	chr19	CACNA1A;CACNA1A	Body;Body
cg14213394	0.597759	1.9919515841783e-05	0.256541	0	chr8
cg19183166	0.301855	0.109515	0.292829	0	chr7	LRRC61;ACTR3C;LRRC61	TSS200;5'UTR;TSS200
cg12758973	0.496124	0.106597	0.17914	6.82693556092675e-236	chr1	LOC148824;OR2C3	TSS200;3'UTR
cg06368300	0.458792	0.00789974	0.136004	6.61715189964727e-136	chr17
cg17064907	0.387046	0.048003	0.153559	3.87369692881958e-173	chr3	FAM43A	1stExon
cg24422680	0.443541	0.873659	0.201779	5.03512934560668e-300	chrX	PABPC5	5'UTR
cg21517055	0.564618	0.0344647	0.169801	8.43786560399734e-212	chr19	C19orf57;CC2D1A	5'UTR;TSS1500
cg02845890	0.669547	0.00175137	0.528689	0	chr8	C8orf45;C8orf45;C8orf45	TSS1500;5'UTR;5'UTR
cg21131022	0.573934	0.00310545	0.364386	0	chr19	HAPLN4	Body
cg22813366	0.2872	0.735337	0.106762	3.38272500003725e-84	chr19	ANO8	Body
cg17888554	0.537458	0.0127405	0.0493334	3.13513673989059e-19	chr17	SOST	Body
cg16306900	0.57541	0.00263359	0.122166	7.648642150127e-110	chr1	ZNF648	Body
cg27211198	0.566659	0.00211179	0.0504176	5.13725310194877e-20	chr2
cg00488692	0.605995	0.0108883	0.306425	0	chr2
cg22569496	0.484938	0.210951	0.140148	2.85448315556203e-144	chr19	CACNA1A;CACNA1A	Body;Body
cg12754571	0.532701	0.172789	0.177521	1.28668809701527e-231	chr1	LOC148824;OR2C3	TSS200;3'UTR
cg21790715	0.683826	0.00720674	0.185909	3.27831401553338e-254	chr2
cg06928703	0.540813	0.000875522	0.0162604	0.00314797	chr22
cg19866866	0.629474	0.00315356	0.191434	1.05528689371673e-269	chr1	ZNF648	Body
cg19001789	0.472611	0.138889	0.519862	0	chr13
cg09725213	0.375784	0.360081	0.092041	5.74077138949195e-63	chrX	PABPC5;PABPC5	5'UTR;1stExon
cg21565823	0.594968	0.00185711	0.185271	1.87204805112799e-252	chr17	BHLHA9	TSS200
cg05901357	0.549641	0.00440944	0.154708	9.71079404054192e-176	chr2	TRIM54;TRIM54	Body;Body
cg17604655	0.663183	0.0568565	0.220821	0	chr7
cg04175739	0.413844	0.0709668	0.143153	1.67436614513235e-150	chr2	KCNK12	3'UTR
cg08639948	0.62637	0.0013439	0.216855	0	chr1
cg26684363	0.496566	0.228063	0.240231	0	chr7
cg21183502	0.597069	0.000464333	0.231076	0	chr20	C20orf177;PPP1R3D	TSS1500;1stExon
cg13523818	0.334718	0.527964	0.226117	0	chr19	HAPLN4	Body
cg05403241	0.528774	0.00382974	0.0905969	4.68051481376142e-61	chr2
cg19263607	0.481807	0.212992	0.198636	1.25109445584588e-290	chr7
cg01670306	0.548511	0.000298866	0.127959	2.10256753783453e-120	chr8
cg04519487	0.686368	0.0610706	0.231887	0	chr15	BCL2L10	TSS200
cg09263059	0.454003	0.00436112	0.177095	1.68503761154453e-230	chr17
cg12262698	0.427993	5.36401227150201e-05	0.0353255	1.39237861599449e-10	chr22	FAM118A;FAM118A	TSS1500;TSS200
cg12067522	0.599995	0.293302	0.0526897	1.02343297925507e-21	chr15	BCL2L10	TSS200
cg15477144	0.433369	7.12965339971704e-05	0.0295879	7.70067642735271e-08	chr22	FAM118A;FAM118A	TSS1500;TSS200
cg02472291	0.551116	0.0885227	0.411664	0	chr8	C8orf45;C8orf45;C8orf45;C8orf45;C8orf45	1stExon;TSS1500;5'UTR;1stExon;5'UTR
cg10093648	0.401739	0.011822	0.0592628	4.72166852172019e-27	chr16	ASPHD1	1stExon
cg14431573	0.590841	0.116524	0.160628	1.83424881094439e-189	chr15	BCL2L10	TSS200
cg03930209	0.535268	0.33568	0.150357	5.371476991551e-166	chr7
cg00186701	0.36756	0.00978191	0.186377	1.66722074816458e-255	chr8	TSPYL5	TSS1500
cg22668421	0.701105	0.0153746	0.181549	2.49897343295272e-242	chr3
cg02958895	0.464711	0.0310077	0.241993	0	chr1
cg27539527	0.56333	0.232419	0.226718	0	chr7
cg06837765	0.514908	0.530378	0.182502	6.72002258774327e-245	chr11	ACTN3	Body
cg14785609	0.594399	0.00145247	0.191506	6.58032258170066e-270	chr1
cg21486470	0.539291	0.248159	0.221116	0	chr14
cg00830285	0.499013	0.221079	0.250472	0	chr7
cg11786193	0.456957	0.0317979	0.126856	2.35411198522322e-118	chr5
cg19114050	0.620246	0.372194	0.0994416	3.05251369750253e-73	chr15	BCL2L10	TSS200
cg23457588	0.616308	0.0580007	0.03662	2.89112445171886e-11	chr10
cg17168157	0.486378	0.0304299	0.2313	0	chr8	RGS22	TSS1500
cg12410273	0.427753	0.0126516	0.178123	3.34855965812975e-233	chr9	GOLM1;GOLM1	5'UTR;TSS1500
cg06836406	0.530052	0.00293066	0.188436	3.08608021846636e-261	chr9
cg04080057	0.493981	0.0245545	0.170466	1.80180531105066e-213	chr19	CACNG6;CACNG6;CACNG6	TSS1500;TSS1500;TSS1500
cg06493154	0.404748	0.162558	0.32968	0	chr6	C6orf226	TSS1500
cg08590069	0.323188	0.218346	0.124549	3.97823605662358e-114	chr8	RGS22	TSS1500
cg05791173	0.627112	0.105261	0.103041	1.57426959842577e-78	chr10
cg22329555	0.53083	0.00440384	0.103605	2.23941520595377e-79	chr20	TSPYL3	Body
cg03960424	0.705404	0.0560965	0.331012	0	chr20	APCDD1L	Body
cg03877332	0.562175	0.00155411	0.244398	0	chr4
cg04611395	0.680797	7.5022461878565e-05	0.258605	0	chr12	FKBP4	TSS1500
cg25988034	0.457767	0.646809	0.12257	1.45851464269007e-110	chr10	FLJ45983;FLJ45983	Body;Body
cg17382918	0.62731	0.00390218	0.387666	0	chr20	APCDD1L	Body
cg21148531	0.512969	0.0875407	0.155463	1.85063851524627e-177	chr6	ATG5	TSS1500
cg17086141	0.50185	0.000178693	0.294154	0	chr17	NPEPPS	TSS1500
cg08245096	0.387872	0.139113	0.198305	1.1944601197929e-289	chr7
cg22627570	0.575246	0.0941599	0.00739652	0.179226	chr13
cg21867110	0.426236	0.345203	0.267926	0	chr19
cg11178337	0.500292	0.0335355	0.253921	0	chr17
cg25047469	0.315156	0.0043546	0.221162	0	chr15	KIF7	5'UTR
cg13040886	0.700571	4.43209695508693e-05	0.192271	4.3183101024638e-272	chr15	BCL2L10	1stExon
cg25949338	0.59819	0.0420143	0.313171	0	chr2	FAM59B	Body
cg00643333	0.536335	0.000132738	0.0876855	2.69582789162146e-57	chr22	FAM118A;FAM118A	TSS1500;TSS200
cg22731513	0.396703	0.160527	0.10946	1.96045148656541e-88	chr13
cg17780447	0.452386	0.0801598	0.301583	0	chr19
cg14128641	0.475622	0.0822523	0.368912	0	chr19	HAPLN4	Body
cg22160612	0.45283	1.93300633539396e-05	0.0744244	9.93168076425785e-42	chr22	FAM118A;FAM118A	TSS1500;TSS200
cg00496272	0.330586	0.282687	0.135476	7.37193985696121e-135	chr16	CENPT;THAP11	5'UTR;1stExon
cg21542793	0.559053	0.00114853	0.208789	1.48219693752374e-321	chr2	ADRA2B	TSS200
cg12423123	0.460783	0.0242086	0.13933	1.33782509536172e-142	chr15	PAK6;PAK6;PAK6;C15orf56	5'UTR;5'UTR;5'UTR;TSS1500
cg00521048	0.431382	0.190317	0.179739	1.75301921486943e-237	chr13	RCBTB1	TSS200
cg15037663	0.476088	0.00940481	0.351021	0	chr7	DFNA5;DFNA5;DFNA5	TSS1500;TSS200;TSS200
cg24085707	0.320217	0.632934	0.0644606	1.03667518194225e-31	chr17	TSPAN10	3'UTR
cg12451836	0.599949	0.0511172	0.29839	0	chr7
cg21606928	0.50599	0.684807	0.0779416	1.31055938598085e-45	chr13
cg01353464	0.324728	0.824026	0.0804647	1.67422893079676e-48	chr3	ACAA1;ACAA1;ACAA1;MYD88;MYD88	TSS1500;TSS1500;TSS1500;1stExon;5'UTR
cg17717124	0.299952	0.307425	0.158416	2.83999213346549e-184	chr14	TCL1A;TCL1A	TSS1500;TSS1500
cg25910261	0.488591	0.207439	0.334662	0	chr7	PTPRN2;PTPRN2;PTPRN2	Body;Body;Body
cg25970575	0.360582	0.807682	0.212493	0	chr4
cg26775176	0.509751	0.00222949	0.129558	2.083884106246e-123	chr6
cg04585209	0.306944	0.638234	0.0782563	5.77592459022398e-46	chr11	CCKBR	Body
cg17519938	0.373464	0.000758189	0.151691	5.92169198222242e-169	chr1	LRRC47	TSS1500
cg26183870	0.492673	0.676506	0.165399	6.44000864888752e-201	chr14	HHIPL1	3'UTR
cg03844894	0.640037	0.001124	0.148297	1.74343764375101e-161	chr15	ACTC1	Body
cg19725903	0.645528	0.00320753	0.326703	0	chr12	PLBD1	TSS1500
cg21249152	0.555663	0.139173	0.033582	1.0617648444443e-09	chr13
cg20243176	0.480773	0.0194359	0.217101	0	chr1
cg27086690	0.531865	0.571415	0.188443	2.95438448690512e-261	chr15	ZNF280D;ZNF280D;ZNF280D	TSS1500;TSS1500;TSS1500
cg16148593	0.337026	0.798285	0.297471	0	chr8	PHYHIP;PHYHIP	Body;Body
cg26349358	0.322705	0.316384	0.162761	1.52928771925934e-194	chr2
cg08864344	0.46268	0.0198013	0.133244	1.77207637008962e-130	chr1
cg03310242	0.668018	0.00194192	0.148551	4.88388345858017e-162	chr12	FKBP4	TSS1500
cg01773185	0.339916	0.0158852	0.0898726	4.14413410190159e-60	chr14	VSX2	Body
cg03437675	0.428378	0.284077	0.169068	5.71858554302453e-210	chr12	TRPV4;TRPV4	TSS1500;TSS1500
cg19706795	0.507673	0.0797631	0.261385	0	chr7	DFNA5;DFNA5;DFNA5	TSS1500;TSS1500;TSS1500
cg17928231	0.456216	0.356695	0.141369	8.72784480851557e-147	chr19	C19orf57;CC2D1A	5'UTR;TSS200
cg02192228	0.555635	0.0599811	0.346698	0	chr3	OXTR	Body
cg20551756	0.509586	0.0147745	0.267482	0	chr15
cg13574820	0.555741	0.000455918	0.27369	0	chr7
cg17872261	0.524085	0.109975	0.272709	0	chr4	LOC441046	Body
cg27561907	0.338801	0.163316	0.118703	9.04805103934319e-104	chr16	TESSP1	Body
cg06362358	0.348817	0.185195	0.141797	1.12987891716284e-147	chr1
cg02860240	0.410626	0.166998	0.256453	0	chr3	LRRC34	TSS1500
cg05719140	0.542613	0.383309	0.195447	2.9133866563669e-281	chr1
cg22172057	0.610876	0.149986	0.257412	0	chr10	ADARB2	Body
cg24697184	0.585606	0.00370298	0.202442	4.99012386745154e-302	chr1	TTC22;TTC22	1stExon;1stExon
cg01733570	0.50241	0.146798	0.222895	0	chr7	DFNA5;DFNA5;DFNA5	TSS1500;TSS200;TSS200
cg07702236	0.583853	0.0280927	0.38357	0	chr18
cg15317815	0.460031	0.200135	0.360957	0	chr3	OXTR	Body
cg11843735	0.4663	0.159757	0.139818	1.34760498947342e-143	chr16	CDH3	TSS200
cg05564831	0.506567	0.00560776	0.227563	0	chr3	NT5DC2;NT5DC2	Body;TSS1500
cg08301299	0.64193	0.309933	0.153227	2.16720609331457e-172	chr16	RNPS1;RNPS1	5'UTR;TSS200
cg07507251	0.355331	0.0654194	0.184237	1.28498747268211e-249	chr3	NT5DC2;NT5DC2	Body;Body
cg27307298	0.446507	0.0485967	0.0867019	4.71259268856771e-56	chr1	RNF207	Body
cg23299804	0.489411	0.0270174	0.0571464	2.88240776936991e-25	chr8
cg25353171	0.447321	0.275051	0.224276	0	chr8
cg21769969	0.336001	0.302986	0.361818	0	chr6	OSTM1	TSS1500
cg10754705	0.37175	0.964349	0.251323	0	chr8	PHYHIP;PHYHIP	Body;Body
cg22995959	0.344728	0.132598	0.205632	9.27117111488315e-312	chr14	GPR135	1stExon
cg09165842	0.495535	0.0409212	0.108665	3.55851101403865e-87	chr20	PCSK2	Body
cg14091258	0.35178	0.797662	0.22012	0	chr7	PTPRN2;PTPRN2;PTPRN2	Body;Body;Body
cg05222794	0.466395	0.0200476	0.344534	0	chr20
cg03962794	0.342505	0.24215	0.152499	9.3071522783666e-171	chr6	RPS6KA2	Body
cg10329418	0.476186	0.0193857	0.276518	0	chr7	PON3	TSS1500
cg10817554	0.431218	0.113658	0.0731297	2.39820789194379e-40	chr2
cg17558772	0.501757	0.497036	0.1986	1.59931526431424e-290	chr10	ADARB2	Body
cg13842639	0.588024	0.183547	0.190782	7.5190012418208e-268	chr9
cg21228500	0.546332	0.0272208	0.182314	2.15812454217008e-244	chr14
cg14699004	0.437537	0.0885113	0.112497	2.46742532646731e-93	chr4	FAM175A	Body
cg21478269	0.386552	0.176458	0.0404259	2.07465818891255e-13	chr9
cg09676129	0.449382	0.00866929	0.178413	5.743442394117e-234	chr20
cg17105755	0.570364	0.936496	0.146199	5.8978867532243e-157	chr2	C2orf65	TSS200
cg21251018	0.606036	0.0658629	0.179174	5.55733634489817e-236	chr6	NKAPL	TSS1500
cg17372223	0.320842	0.0129643	0.0968513	1.48694474639349e-69	chr3	NT5DC2;NT5DC2	Body;TSS1500
cg20264543	0.525503	0.0317866	0.160887	4.47324997431018e-190	chr3
cg03429645	0.352108	0.276514	0.184812	3.41584257979388e-251	chr3	NIT2	TSS1500
cg21109265	0.444097	0.743509	0.250605	0	chr6	CRIP3	TSS200
cg05250119	0.449051	0.0185678	0.166789	2.54298205466326e-204	chr15
cg27262717	0.678774	0.0195843	0.245077	0	chr20	TNNC2	Body
cg18383486	0.578837	0.987913	0.0302898	3.76456843224019e-08	chr14
cg14759366	0.487384	0.0205505	0.270573	0	chr20	RBPJL	Body
cg17247293	0.511907	0.142008	0.323687	0	chr6	C6orf123	TSS1500
cg14062261	0.466222	0.124213	0.335214	0	chr7
cg09810089	0.601482	0.242174	0.170527	1.26431206286112e-213	chr1	RD3;RD3	Body;Body
cg01507019	0.490492	0.03731	0.10964	1.01055959431012e-88	chr16	MT1G;MT1H	TSS1500;TSS1500
cg17242351	0.579132	0.00734478	0.173737	8.6840827400503e-222	chr15	ACTC1	Body
cg20986996	0.448162	0.0331571	0.230224	0	chr6	TCF21;TCF21	TSS200;TSS200
cg26751645	0.66908	0.0299041	0.252589	0	chr20	RBPJL	Body
cg13283952	0.539523	0.126774	0.238646	0	chr2
cg00554413	0.654449	0.00228396	0.336081	0	chr1	TACSTD2	1stExon
cg07815799	0.440987	0.00545219	0.187454	1.7099620877851e-258	chr2	ARHGEF4;ARHGEF4	TSS200;TSS200
cg14264194	0.751756	0.00908974	0.299717	0	chr1	RD3;RD3	Body;Body
cg00249621	0.601434	0.00066591	0.224215	0	chr8	TSPYL5	TSS200
cg06761424	0.510704	0.938996	0.102666	5.6986799007043e-78	chrX	KIAA1210	TSS1500
cg04957132	0.572891	0.301868	0.299801	0	chr17	MYO1C;MYO1C	Body;TSS1500
cg24371383	0.355034	0.139498	0.127648	7.98012885416335e-120	chr10	CEP55;CEP55	TSS1500;TSS1500
cg26511972	0.344713	0.647172	0.0204725	0.00020083	chr6	HLA-G	Body
cg23358886	0.719715	0.0330384	0.23422	0	chr1	RD3;RD3	Body;Body
cg04332163	0.318214	0.278569	0.0319553	6.46681286625279e-09	chr9
cg07064495	0.579567	0.0177681	0.344168	0	chr18
cg02392634	0.486023	0.0105908	0.0462479	4.36695388941878e-17	chr8	ANK1	Body
cg06881898	0.48851	0.050815	0.160758	9.03168774343867e-190	chr1	F3	Body
cg18417622	0.610926	0.428984	0.16067	1.45964029484978e-189	chr10	GRID1	Body
cg25801742	0.339682	0.0296971	0.180072	2.27214609603973e-238	chr11
cg09407507	0.298937	0.591891	0.133754	1.79971405860719e-131	chrX	PCDH19;PCDH19	TSS1500;TSS1500
cg11231735	0.47635	0.128623	0.280799	0	chr2
cg01202519	0.58368	0.789639	0.314773	0	chr11
cg00891541	0.307356	0.460099	0.0679713	4.45865251445937e-35	chr16	SMPD3	5'UTR
cg19403023	0.453565	0.0032092	0.21543	0	chr16	TESSP1	Body
cg23239545	0.507723	0.00956491	0.203821	3.25750236324217e-306	chr18
cg01801826	0.446932	0.140546	0.0809997	3.96615657704952e-49	chr8
cg24519147	0.454223	0.00185637	0.184572	1.55005386679929e-250	chr4	ZFP42	TSS1500
cg06324373	0.320234	0.417862	0.173636	1.57692025490785e-221	chr10	CRTAC1	Body
cg08898155	0.397641	0.375812	0.0605405	3.67298820885611e-28	chr7	PON3	TSS1500
cg00783104	0.476856	0.00287402	0.218763	0	chr8	ANK1;ANK1;ANK1;ANK1;ANK1	TSS1500;TSS1500;TSS1500;TSS1500;Body
cg25136495	0.53524	0.0810467	0.087123	1.3902188066204e-56	chr12	LPAR5;LPAR5	Body;Body
cg06575572	0.362312	0.002327	0.096444	5.53463411359299e-69	chr22	FAM118A;FAM118A;FAM118A	5'UTR;1stExon;TSS1500
cg13879483	0.297333	0.396226	0.106258	2.03223286320805e-83	chr12	USP44;USP44	TSS1500;5'UTR
cg02109484	0.628669	0.705934	0.178656	1.30687674086981e-234	chr2	C2orf65	TSS200
cg08858210	0.583962	0.0019253	0.233945	0	chr8	TSPYL5	TSS200
cg26313599	0.292542	0.409714	0.066029	3.41726036459525e-33	chr11	CCKBR	Body
cg03301582	0.412433	0.283246	0.0632404	1.39364903494619e-30	chr7	PON3	TSS1500
cg14701491	0.585664	0.144231	0.225046	0	chr3
cg11435506	0.375076	0.346021	0.0275206	5.78138598996018e-07	chr7	PON3	TSS1500
cg20648847	0.31324	0.196637	0.167527	3.83663400372582e-206	chr11	ACTN3	Body
cg10766475	0.355181	0.348424	0.00656044	0.23353	chr6	RAB32	TSS200
cg02444433	0.304344	0.227264	0.071984	3.83264364998479e-39	chr5	PRDM9	TSS1500
cg25592513	0.334878	0.491851	0.240795	0	chr5	PCDHGA2;PCDHGA1;PCDHGA3;PCDHGB1;PCDHGB1	Body;Body;Body;TSS1500;TSS1500
cg05475524	0.346104	0.266517	0.0680434	3.78638204191248e-35	chr11	ACTN3	Body
cg14889079	0.485501	0.890541	0.335617	0	chr19	NDUFA3	TSS200
cg24050474	0.428556	0.0503749	0.101953	6.53628406090344e-77	chr3	MOBP;MOBP	Body;Body
cg02611848	0.536427	0.714538	0.178039	5.56771964509537e-233	chr2	C2orf65	TSS1500
cg12808359	0.413194	0.1887	0.315027	0	chr17	WNK4	Body
cg14592072	0.49247	0.247609	0.186736	1.68722649809975e-256	chr7
cg04080282	0.459983	0.28118	0.0772518	7.80607229309606e-45	chr7	PON3	TSS1500
cg02417480	0.417415	0.954315	0.288929	0	chr4
cg09884451	0.482941	0.212146	0.260432	0	chr4	ZFYVE28	Body
cg04523291	0.474932	0.39386	0.246402	0	chr3	OXTR	Body
cg15825065	0.461106	0.00634882	0.175173	1.71694537707752e-225	chr8	LRRC6	Body
cg21327235	0.456226	0.0204248	0.175055	3.48126491355249e-225	chr17	DNAH2	Body
cg21299458	0.351428	0.310816	0.369403	0	chr22	SCARF2;SCARF2	Body;Body
cg07750378	0.603744	0.369973	0.155126	1.08745004985408e-176	chr7	ZPBP;ZPBP	1stExon;1stExon
cg22828581	0.523514	0.00382962	0.305257	0	chr9
cg14824766	0.404017	0.0555431	0.0794675	2.39041945308213e-47	chr5	C5orf42	Body
cg08084154	0.393268	0.00102371	0.214558	0	chr16	TESSP1	1stExon
cg13709982	0.438587	0.225821	0.280425	0	chr9	SARDH;SARDH	Body;Body
cg00401745	0.564373	0.000405495	0.109377	2.65344076019173e-88	chr2	ARHGEF4;ARHGEF4	TSS1500;TSS1500
cg27413563	0.45376	0.248669	0.106853	2.44219464508112e-84	chr7	PON3	TSS1500
cg03734133	0.347308	0.219204	0.054359	5.17036555426524e-23	chr10
cg17759274	0.377688	0.0128217	0.21118	0	chr19
cg02045971	0.354909	0.653431	0.293745	0	chr3	PRR23B	TSS200
cg25161512	0.41897	0.143264	0.0924651	1.55555263381835e-63	chr7	PON3	TSS1500
cg10053622	0.31799	0.452451	0.105116	1.15180493662941e-81	chr17	DNAH2	Body
cg12986327	0.314696	0.45549	0.267854	0	chr19	PTH2	TSS200
cg05194618	0.353081	0.762834	0.0185074	0.000776564	chr14	KLHL28;FAM179B	TSS1500;1stExon
cg27088072	0.568076	0.00574589	0.120187	2.37250686901008e-106	chr2
cg13000496	0.499652	0.19509	0.202438	5.14770361150463e-302	chr7	ZPBP;ZPBP	Body;Body
cg03078520	0.306135	0.398631	0.123662	1.60130763818827e-112	chr22	MICAL3;MICAL3;MICAL3	5'UTR;5'UTR;5'UTR
cg09015973	0.533476	0.101507	0.170075	1.72705179344905e-212	chr2	ARHGEF4;ARHGEF4	TSS1500;TSS1500
cg20116199	0.453911	0.12021	0.226427	0	chr12	C12orf56;C12orf56	TSS1500;TSS1500
cg02464608	0.497709	0.00227415	0.202352	9.38832599906484e-302	chr3	SEMA5B	Body
cg25605313	0.428316	0.340803	0.108424	8.52825098889612e-87	chr19	ANO8	3'UTR
cg20653128	0.389202	0.401111	0.399052	0	chr17	WNK4	Body
cg15612221	0.33242	0.112013	0.00795633	0.148513	chr18
cg00660989	0.353019	0.222275	0.116947	9.29446074288163e-101	chr14	KLHL28;FAM179B	TSS1500;1stExon
cg01820273	0.440751	0.169321	0.270491	0	chr6	C6orf127	Body
cg13481969	0.455862	0.792464	0.00568146	0.302214	chr9
cg20242280	0.309089	0.560801	0.169309	1.43090993821557e-210	chr17
cg03202884	0.30513	0.27067	0.123085	1.74148835851784e-111	chr19	TMEM161A	Body

## Sheet: mediumpurple3 vs. WAIS-BD
Module membership for "mediumpurple3"-module and trait significance for WAIS-BD
Name	ModuleMembership	ModuleMembership_p	TraitSignificance	TraitSignificance_p	chr	UCSC_RefGene_Name	UCSC_RefGene_Group
cg21962013	0.592883	0.0522178	0.104109	3.89367056085637e-80	chr13	ATP8A2	Body
cg10885151	0.569785	0.031703	0.112143	9.34896680431707e-93	chr13
cg12760479	0.513492	0.327723	0.277909	0	chr22
cg09397359	0.593942	0.223746	0.163791	5.10688990543856e-197	chr3	CELSR3	Body
cg02222844	0.673128	0.313335	0.267909	0	chr3	CELSR3	Body
cg00255889	0.454859	0.550963	0.276041	0	chr13	ATP8A2	Body
cg12384004	0.512196	0.316791	0.328873	0	chr13	ATP8A2	Body
cg08640901	0.64364	0.897407	0.251283	0	chr3	CELSR3	Body
cg15142694	0.670835	0.149587	0.200721	7.5895534499924e-297	chr3	CELSR3	Body
cg10811597	0.660533	0.037148	0.311699	0	chrY	TTTY14	Body
cg07031408	0.610643	0.0971919	0.14833	1.47488166413761e-161	chr13
cg09971754	0.641853	0.0645056	0.265111	0	chr16	ANKRD11	TSS1500
cg05038268	0.542159	0.0189474	0.483701	0	chr11	KDM2A;KDM2A	TSS1500;TSS1500
cg11740103	0.603587	0.0010318	0.292331	0	chr7	ACTR3C;LRRC61;LRRC61	TSS200;5'UTR;5'UTR
cg01648237	0.416452	0.120719	0.10646	9.93055415740216e-84	chr2	C2orf74	TSS200
cg01848457	0.653341	0.998038	0.102058	4.56596637364081e-77	chr12	EID3;TXNRD1;TXNRD1;TXNRD1;TXNRD1;TXNRD1	1stExon;5'UTR;5'UTR;Body;Body;5'UTR
cg11684211	0.613479	0.243146	0.170543	1.152813720268e-213	chrY	TTTY14	TSS1500
cg02119840	0.554599	0.0145613	0.262423	0	chr7	ACTR3C;LRRC61;LRRC61	TSS200;5'UTR;5'UTR
cg00212031	0.725161	0.022835	0.328923	0	chrY	TTTY14	TSS200
cg11510586	0.465703	0.850769	0.0916314	2.01450641851018e-62	chr9
cg07909402	0.470233	0.169453	0.177149	1.22069194743892e-230	chr20	GNAS;GNAS;GNAS;GNAS;GNAS;GNAS;GNAS;GNAS	3'UTR;TSS1500;TSS1500;Body;TSS1500;3'UTR;TSS1500;Body
cg11165905	0.531758	0.321639	0.136993	7.04488786167878e-138	chr13	ATP8A2	Body
cg25983380	0.433821	0.237367	0.195246	1.12415747456874e-280	chr20	GNAS;GNAS;GNAS;GNAS;GNAS;GNAS;GNAS;GNAS	3'UTR;TSS1500;TSS1500;Body;TSS1500;3'UTR;TSS1500;Body
cg11816202	0.659783	0.0271666	0.330761	0	chrY	TTTY14	TSS200
cg15345074	0.744985	0.0242377	0.271404	0	chrY	TTTY14	TSS200
cg03264550	0.450925	0.155673	0.24766	0	chr20	GNAS;GNAS;GNAS;GNAS;GNAS;GNAS;GNAS;GNAS	3'UTR;TSS1500;TSS1500;Body;TSS1500;3'UTR;TSS1500;Body
cg20157281	0.49877	0.0698779	0.0639321	3.2142416371715e-31	chr20	PCSK2	Body
cg22407458	0.534235	0.404802	0.0989056	1.8021961566837e-72	chr6	TCP11;TCP11;TCP11;TCP11	5'UTR;1stExon;5'UTR;1stExon
cg22821947	0.543537	0.63558	0.220137	0	chr11
cg24808318	0.566927	0.387979	0.181228	1.82265687827299e-241	chr11	CTSF	TSS200
cg07753583	0.604724	0.002603	0.342082	0	chr7	LRRC61;ACTR3C;LRRC61	TSS200;5'UTR;TSS200
cg11491407	0.55822	0.0540876	0.00964288	0.0799321	chr12	CACNA2D4	Body
cg13537353	0.384061	0.454037	0.0285534	2.14813404703981e-07	chr13	ATP8A2	Body
cg22893248	0.674038	0.000336652	0.356682	0	chr7	ACTR3C;ACTR3C;LRRC61;LRRC61	1stExon;5'UTR;5'UTR;5'UTR
cg05910124	0.4274	0.408861	0.18969	9.27108147725521e-265	chr8	TRAPPC9;TRAPPC9	Body;Body
cg00588621	0.76337	0.192191	0.185435	6.62518873666072e-253	chr12	EID3;TXNRD1;TXNRD1;TXNRD1;EID3;TXNRD1;TXNRD1	1stExon;5'UTR;5'UTR;Body;5'UTR;Body;5'UTR
cg00391030	0.536942	0.404374	0.354698	0	chr12	PARP11	Body
cg16134686	0.420253	0.371936	0.177412	2.49091643658413e-231	chr20	PCSK2	Body
cg14964336	0.422662	0.363939	0.301755	0	chr4
cg03107235	0.385716	0.487528	0.0322212	4.84148730362265e-09	chr13	ATP8A2	Body
cg19790321	0.399542	0.0920253	0.0825664	5.53162120250853e-51	chr2	C2orf74	TSS200
cg20104018	0.475564	0.137374	0.218142	0	chr19	C19orf61	3'UTR
cg21516287	0.592192	0.00160603	0.285284	0	chr7	ACTR3C;LRRC61;LRRC61	TSS200;5'UTR;5'UTR
cg11331717	0.520852	0.446872	0.149505	4.01026192209859e-164	chr4
cg24030138	0.502278	0.319396	0.264262	0	chr18	SIGLEC15	Body
cg10135260	0.464572	0.207621	0.331369	0	chr4
cg22747650	0.643183	0.00204921	0.376881	0	chr7	LRRC61;ACTR3C;LRRC61	TSS200;5'UTR;TSS200
cg09477407	0.754585	0.443026	0.23667	0	chr12	TXNRD1;TXNRD1;TXNRD1;EID3;TXNRD1;TXNRD1	5'UTR;5'UTR;Body;TSS200;Body;5'UTR
cg23645885	0.552371	0.374355	0.293951	0	chr6
cg25299750	0.550785	0.265701	0.102621	6.65613646808527e-78	chr6	TCP11;TCP11;TCP11;TCP11	5'UTR;1stExon;5'UTR;1stExon
cg02240066	0.549471	0.883056	0.172216	6.72044217537195e-218	chr2
cg06464775	0.490917	0.254654	0.210379	0	chr7
cg05037927	0.609968	0.0510562	0.112594	1.71417716636847e-93	chr2	C2orf74	TSS200
cg27205904	0.704971	0.571487	0.23875	0	chr12	TXNRD1;TXNRD1;TXNRD1;EID3;TXNRD1;TXNRD1	5'UTR;5'UTR;Body;TSS200;Body;5'UTR
cg05057777	0.762642	0.311547	0.173062	4.6521265844952e-220	chr12	EID3;TXNRD1;TXNRD1;TXNRD1;EID3;TXNRD1;TXNRD1	1stExon;5'UTR;5'UTR;Body;5'UTR;Body;5'UTR
cg03423112	0.529893	0.0836947	0.301368	0	chr11	CTSF;CTSF	5'UTR;1stExon
cg19550904	0.594367	0.326757	0.186434	1.16044646992996e-255	chr14	C14orf73	Body
cg01270001	0.613221	0.00535125	0.274631	0	chr7	LRRC61;ACTR3C;LRRC61;LRRC61;LRRC61	1stExon;5'UTR;5'UTR;5'UTR;1stExon
cg23815646	0.512342	0.828491	0.108349	1.12311657776644e-86	chr8	ADCY8	Body
cg16899498	0.577362	0.398386	0.165768	8.0865809699372e-202	chr8	MAFA	TSS1500
cg26614816	0.711163	0.602263	0.234458	0	chr12	TXNRD1;TXNRD1;TXNRD1;EID3;TXNRD1;TXNRD1	5'UTR;5'UTR;Body;TSS200;Body;5'UTR
cg21495139	0.721574	0.0168052	0.383628	0	chr14	TMEM179	Body
cg10572274	0.632843	0.0852157	0.165958	2.76508655814571e-202	chr12	TXNRD1;TXNRD1;TXNRD1;EID3;TXNRD1;TXNRD1	5'UTR;5'UTR;Body;TSS1500;Body;5'UTR
cg11242978	0.539424	0.0199924	0.295555	0	chr22
cg20597403	0.480445	0.100361	0.148068	5.48866693497237e-161	chr7	SDK1;SDK1	Body;3'UTR
cg17689799	0.698086	0.0858292	0.180432	2.48542607568475e-239	chr2	TRIM54;TRIM54	3'UTR;3'UTR
cg20923245	0.759465	0.104582	0.214929	0	chr12	TXNRD1;TXNRD1;TXNRD1;EID3;TXNRD1;TXNRD1	5'UTR;5'UTR;Body;TSS200;Body;5'UTR
cg02829845	0.399372	0.190024	0.211942	0	chr4
cg03817911	0.795159	0.200065	0.180674	5.57258306976624e-240	chr12	TXNRD1;TXNRD1;TXNRD1;EID3;TXNRD1;TXNRD1	5'UTR;5'UTR;Body;TSS200;Body;5'UTR
cg18633684	0.74388	0.553108	0.079905	7.47672430539545e-48	chr12	TXNRD1;TXNRD1;TXNRD1;EID3;TXNRD1;TXNRD1	5'UTR;5'UTR;Body;TSS200;Body;5'UTR
cg17381565	0.336094	0.890881	0.013066	0.0176564	chr11	CTSF	TSS200
